# Supplementary material for: Lithium-Induced Modulation of Proliferation and Apoptosis in an In Vitro Model of Colorectal Cancer
Source: Int J Mol Sci. 2025 Nov 20;26(22):11222. doi: 10.3390/ijms262211222 (PMC12653303; doi:10.3390/ijms262211222)
Supplement: Supplementary file 1 [file ijms-26-11222-s001.zip]

Archive with 1 entries (1 files):
- ijms-3958015-supplementary.pdf
